# Supplementary material for: Cross-Species Interaction between Rapidly Evolving Telomere-Specific Drosophila Proteins
Source: PLoS One. 2015 Nov 13;10(11):e0142771. doi: 10.1371/journal.pone.0142771 (PMC4643883; doi:10.1371/journal.pone.0142771)
Supplement: S1 Table — *In Drosophila melanogaster DTL/Moi is translated from the same transcription unit as the adjacent Tgs1 gene [49]. The structure of transcriptions unit(s) that specifies DTL/Moi and Tgs1 proteins varies among Drosophila species. In order to clarify the margins of analyzed sequences further general database reference was added to annotation symbols. Green background represents HOAP orthologs and paralogs while blue background represents HipHop orthologs and paralogs mentioned by Dubruille et al. [32]. (XLSX) [file pone.0142771.s001.xlsx]

## Sheet: gi
	HP1	HOAP	HOAP-dupl	HipHop	HipHop dupl	HipHop dupl	HipHop dupl	DTL/Moi*	Ver	Ver dupl	Globin 1	Lhr
Drosophila ananassae	GF15276	GF16116	-	GF10272	-	-	-	GF26866 (gnl|dana scaffold_12911[2180058-2180635])	GF10432	-	GF16470	GF13120	Drosophila ananassae
Drosophila biarmipes	gi|449787801[45567-47741]	gi|449786593[384057-385042]	-	gi|358392949[690387-689698]	gi|358402098[2964671-2965297]	-	-	gi|459198444[1885228-1885814]	gi|449786027[98222-98881]	-	Dbia gi|449786589[439608-440424]	gi|449787420[202195-203157]	Drosophila biarmipes
Drosophila bipectinata	gi|449794372[160543-161574]	gi|449793788[682698-683645]	-	gi|358403122[1284107-1283427]	-	-	-	gi|459198822[894414-894995]	gi|449794247[94863-95495]	-	gi|449793883[34705-35272]	gi|449795434[22816-23811]	Drosophila bipectinata
Drosophila elegans	gi|449802921[649465-650904]	gi|449804487[352171-353093]	gi|449804030[29779-30841]	gi|343972741[1724994-1725959]	gi|343972719[1005656-1006243]	gi|343972552[34447-35022]	-	gi|459200587[2176214-2176811]	gi|449803332[235344-235982]	-	gi|449804144[5145-6022]	gi|449803632[331786-332709]	Drosophila elegans
Drosophila erecta	GG23468	GG11268	-	GG13678	-	-	-	GG22804 (gnl|dere scaffold_4770[7553409-7554004])	GG15580	-	GG20278	GG20678	Drosophila erecta
Drosophila eugracilis	gi|449842839[207145-208477]	gi|449841379[49822-50703]	-	gi|358409234[677060-676191]	gi|358409002[154852-155409]	-	-	gi|459206134[433062-433656]	gi|449842806[632549-633196]	-	gi|449841410[18440-19027]	gi|449842111[1467883-1468839]	Drosophila eugracilis
Drosophila ficusphila	gi|449814573[92535-94814]	gi|449814650[363262-364200]	-	-	gi|343464682[461020-461505]	gi|343464675[185420-184971]	gi|343464569[2599414-2600109]	gi|459201695[558770-559365]	gi|449814975[284219-284899]	-	gi|449816899[122200-123232]	gi|449814461[501908-502864]	Drosophila ficusphila
Drosophila grimshawi	GH10251	GH18668	-	GH13489	-	-	-	GH18562 (gnl|dgri scaffold_14906[3589596-3590197])	GH14712	-	GH13816	GH21397	Drosophila grimshawi
Drosophila kikkawai	gi|449823456[189636-191138]	gi|449822549[182798-183676]	-	gi|343973849[92534-92040]	-	-	-	gi|459202742[386350-386937]	gi|449824548[126624-127289]	-	gi|449823214[447246-447832]	gi|449824117[154575-155265]	Drosophila kikkawai
Drosophila melanogaster	CG8409	CG6219	-	CG6874	CG14251	-	-	CG42350 (gnl|dmel 3R[18255616-18256211])	CG14121	-	CG9734	CG18468	Drosophila melanogaster
Drosophila miranda	gi|478837874[12548-13409]	gi|480995221[17785649-17786505]	gi|480995221[31717401-31718012]	gi|478839164[177498-178172]	-	-	-	gi|480995221[11883980-11884582]	gi|478839189[144454-145086]	-	gi|823757002[105023-105617]	gi|478837310[26289-27539]	Drosophila miranda
Drosophila mojavensis	GI15430	GI24179	-	GI17239	-	-	-	GI24762 (gnl|dmoj scaffold_6540[17391024-17391636])	GI12259	-	GI24641	GI18576	Drosophila mojavensis
Drosophila persimilis	GL19396	GL23417	GL14051	GL24882	-	-	-	GL21792 (gnl|dper scaffold_3[2121931-2122533])	GL25197	-	GL21726	GL11424	Drosophila persimilis
Drosophila pseudoobscura pseudoobscura	GA21056	GA27250	GA26940	GA19922	-	-	-	GA26405 (gnl|dpse 2[19388588-19389190])	GA12773	-	GA21995	GA14945	Drosophila pseudoobscura pseudoobscura
Drosophila rhopaloa	gi|449556205[1289-2227]	gi|449556302[11977-13060]	gi|449571955[25331-25972]	gi|358405427[33547-32867]	gi|358404732[683852-683265]	gi|358405183[799350-800057]	-	gi|449575671[ 4792-5384]	gi|449575535[28892-29527]	-	gi|449584828[14121-14753]	gi|449561572[28509-29444]	Drosophila rhopaloa
Drosophila sechellia	GM13138	GM26573	-	GM14992	-	-	-	GM15294 (gnl|dsec scaffold_12[68564-69159])	GM25351	-	GM25744	GM21773	Drosophila sechellia
Drosophila simulans	GD22433	GD21077	-	GD14769	GD21311	-	-	GD19221 (gnl|dsim 3R[7399479-7400074])	GD14384	-	GD20318	GD11266	Drosophila simulans
Drosophila takahashii	gi|449832232[14597-16758]	gi|449831852[824922-825780]	-	gi|343974900[211517-212122]	gi|343975433[141804-141217]	-	-	gi|459204027[774544-775127]	gi|449833669[297155-297811]	-	gi|449833380[405050-405759]	gi|449833601[441366-442292]	Drosophila takahashii
Drosophila virilis	GJ17281	GJ14215	GJ17001	GJ17998	-	-	-	GJ22548 (gnl|dvir scaffold_13047[19181152-19181777])	GJ11490	-	GJ23463	GJ20370	Drosophila virilis
Drosophila willistoni	GK14980	GK11387	GK24325	GK12110	GK15167	-	-	GK28155 (gnl|dwil scf2_1100000004921[3677794-3678394])	GK12525	GK14293	GK11857	GK22897	Drosophila willistoni
Drosophila yakuba	GE11133	GE23460	-	GE19974	-	-	-	GE25528 (gnl|dyak 3R[2690898-2691493])	GE21909	-	GE26348	GE11661	Drosophila yakuba
